# Supplementary material for: B cell repertoires in HLA-sensitized kidney transplant candidates undergoing desensitization therapy
Source: J Transl Med. 2017 Jan 13;15:9. doi: 10.1186/s12967-017-1118-7 (PMC5237299; doi:10.1186/s12967-017-1118-7)
Supplement: Supplementary file 1 — Additional file 1: Table S1. Candidate demographics, cPRA level and clinical summary. Table S2. Detailed sample information. Table S3. Primer sequences. Table S4. Mutation frequency correction factors. [file 12967_2017_1118_MOESM1_ESM.xlsx]

## Sheet: Table_S1
Table S1: Candidate demographics, cPRA level and clinical summary
Patient ID	Age	Sex	Race	ESRD Cause	cPRA before therapy	cPRA after therapy	Respond to Therapy?	Transplant?
C-01	46	M	H	GN	0	N/A	N/A	Yes
C-06	52	M	W	Other	0
C-05	44	F	W	GN	0
C-02	25	F	W	GN	0
C-04	46	M	B	Other	22
C-03	62	F	A	SLE	30
C-07	39	M	A	GN	41
R-08	66	F	A	DM	93	80	Yes
R-01	38	F	B	SLE	93	80
R-03	25	F	A	SLE	95	90
R-05	26	M	A	Congenital	95	89
R-02	27	M	W	Congenital	98	89
R-07	42	M	H	Other	99	90
R-09	47	M	W	DM	99	90
R-10	55	M	B	PKD	99	89
R-11	47	M	W	GN	100	90
R-04	30	M	NA	SLE	100	90
R-06	41	F	B	Congenital	100	90
N-05	48	M	W	Other	100	100	No
N-06	50	F	W	Other	100	100
N-03	33	F	H	Other	100	100
N-02	53	M	B	PKD	100	100		No
N-07	35	F	H	GN	100	100
N-01	47	F	W	DM	100	100
N-08	43	F	H	Other	100	100
N-04	36	F	W	SLE	100	100
N/A = not applicable
W=White; H= Hispanic; B= Black; A= Asian; NA = Native American
GN=Glomerulonephritis; DM = Diabetes mellitus; SLE = systemic lupus erythematosus; PKD = polycystic kidney disease

## Sheet: Table_S2
Table 2: Detailed sample information
Patient ID	Sample ID	Time (days)	RNA (ng)	Reads	Molecules	Sequences	PreT	IVIG	RTX	TX	Time to RTX (days)	Time to TX (days)	Notes
C-01	1	0	275	115196	78772	23924	x		x		0		Rtx. day 0
C-01	2	8	335	105397	27522	2948			x		8
C-01	3	12	255	99266	14846	1663
C-01	4	186	255	83962	16717	11169				x		-194	Tx. day 380
C-01	5	389	251.2	76667	37399	26498				x		9
C-02	1	0	178.12	33222	33076	13134	x			x		0	Tx. day 0
C-02	2	27	200	52833	51678	38144				x		27
C-03	1	0	200	87249	20473	13092	x			x		0	Tx. day 0
C-03	2	29	NA	71800	66457	46275				x		29
C-04	1	0	200	81960	77336	51752	x			x		0	Tx. day 0
C-04	2	33	194.18	87176	84991	76189				x		33
C-05	1	13	422	88907	38093	2116							Rtx. day 0
C-05	2	17	164	86650	22543	1313				x		-2	Tx. day 19
C-05	3	143	165	82455	15756	5258				x		124
C-06	1	0	999	98041	84327	32446	x		x		0		Rtx. day 0
C-06	2	8	236.52	106568	21586	2803			x		8
C-06	3	13	270	99492	18288	3325				x		-1	Tx. day 14
C-06	4	103	222	110860	17036	1610				x		89
C-07	1	0	162.06	58382	45263	18645	x			x		-16	Rtx. day 0 and day 12;Tx. day 16
C-07	2	201	297.9	36626	18531	13845				x		185
N-01	1	0	282	46233	40420	10067	x	x
N-01	2	28	280	46222	44198	24632
N-01	3	56	257.6	75034	39436	9152		x	x		-118		Rtx. day 174 (No Tx.)
N-01	4	308	289.08	99276	50041	7069			x		134
N-02	1	0	221.92	64942	25892	8949	x		x		-8		Rtx. day 8 (No Tx)
N-02	2	28	300	76297	55691	5602			x		20
N-03	1	7	NA	85516	32896	15402			x		1		Rtx. day 6
N-03	2	56	49.056	105178	21569	1443			x		50
N-03	3	168	NA	89835	32853	10189				x		-11	Tx. Day 179
N-03	4	248	200	58140	34134	29231				x		69
N-04	1	0	300	89972	77673	39921	x	x
N-04	2	28	300	55753	46028	18388
N-04	3	56	300	66503	58457	25695
N-04	4	140	300	68682	62114	19657		x	x		-8		Rtx. day 148;(No Tx.)
N-04	5	175	300	70678	31028	2303			x		27
N-05	1	0	199.71	35246	14779	11785	x	x
N-05	2	158	199.92	5140	2447	2219		x	x		-10		Rtx. day 168
N-05	3	214	200.2	11388	1949	398			x		46		(Tx. day 305)
N-06	1	0	200	55292	22499	13205	x		x		-9		Rtx. day 9
N-06	2	63	195.75	27462	10619	2975			x		54		(Tx. Day 327)
N-07	1	0	199.92	49338	15577	6853	x		x		-6		Rtx. day 6; (No Tx)
N-07	2	56	409	2646	622	274			x		50
N-08	1	0	199.87	31862	10899	5150	x	x
N-08	2	140	200.03	63260	26362	11367		x	x		-13		Rtx. day 153 (No Tx.)
N-08	3	168	199.95	29644	6411	972			x		15
R-01	1	0	300	51999	31539	8892	x		x		-6		Rtx. day 6
R-01	2	56	280	88402	17271	1764			x		50
R-01	3	248	236	105612	70761	6810				x		0	Tx. day 248
R-01	4	306	249.6	76482	12361	2096				x		58
R-02	1	0	300	64569	60411	22733	x		x		-7		Rtx. day 7 (Tx. day 404)
R-02	2	56	300	66201	19381	1022			x		49
R-03	1	8	116	52422	23274	8380		x					(No Rtx.)
R-03	2	28	278.4	10799	10464	6880
R-03	3	58	286.16	78271	65032	15189
R-03	4	82	254.4	98711	93442	22362		x		x		0	Tx. day 82
R-03	5	144	269.6	89347	51169	27184				x		62
R-04	1	5	39.128	29249	19236	14467			x		0		Rtx. on day 5
R-04	2	12	259.88	53992	35068	27939			x		7		Btz. day 9
R-04	3	89	48.472	63266	20161	12579				x		-5	Tx. day 94
R-04	4	155	258	106898	91244	75449				x		61
R-05	1	0	199.98	29340	12754	7546	x	x
R-05	2	28	300	67710	62193	13785
R-05	3	56	200.1	124904	35712	12733
R-05	4	141	300	133027	77352	30265		x	x		-6		Rtx. day 147
R-05	5	190	300	73718	17210	1269			x		43
R-05	6	322	300	75082	50109	6335
R-05	7	336	300	76296	34616	9152				x		-1	Tx. day 337;
R-05	8	342	300	68339	58957	17114				x		5
R-06	1	0	65.25	21324	4897	2301	x		x		-9		Rtx. day 9
R-06	2	56	21.75	3524	924	295			x		47		(Tx. day 373)
R-07	1	0	199.92	61060	28028	13726	x	x
R-07	2	140	200.25	42666	18340	10437		x	x		-6		Rtx. day 146;
R-07	3	196	304.32	4868	1834	1400			x		50		(Tx. day 331)
R-08	1	0	58	2666	1117	789	x	x
R-08	2	140	200.2	43858	17696	9761		x	x		-29		Rtx. day 169
R-08	3	196	200.2	4712	2170	1650			x		27		(Tx. day 649)
R-09	1	0	101.5	47850	15844	6481	x	x
R-09	2	148	200.1	71858	25445	10327		x	x		-8		Rtx. day 156; Btz. day 167
R-09	3	187	200.22	69772	14212	2198			x		31		(Tx. day 191)
R-10	1	0	94.25	30522	12179	5482	x		x		-8		Rtx. day 8
R-10	2	56	145	15710	5844	1350			x		48		(Tx. day 567)
R-11	1	0	81.76	96003	30230	3823				x		0	RTx. day -160; Tx. day 0
R-11	2	29	200	88600	46698	5232				x		29
Groups
N=Non-Responder
R=Responder
C=Control
Samples Used in Analyses denoted by 'x'
PreT= Pre-Treatment sample indicated
IVIG = PreT/PreR sample indicated
RTX = PreR/PostR samples indicated
TX =PreX/PostX samples indicated
Treatments
Rtx = Ritxuimab
Tx = Transplant
Btz = Bortezomib

## Sheet: Table_S3
Table S3: Primer sequences
Primer Name	Sequence
RT primer, IgA	GGGGAAGAAGCCCTGGAC
RT primer, IgD	CCACAGGGCTGTTATCCTTT
RT primer, IgM	GGCCACGCTGCTCGTATC
RT primer, IgE	AGGGAATGTTTTTGCAGCAG
RT primer, IgG	GGGAAGTAGTCCTTGACCAG
Template switching oligo with 9mer	TGACTGGAGTTCAGACGTGTGCTCTTCCGATCTNNNNNNNNNACGCrGrGrG
Partial P7 adapter	CAAGCAGAAGACGGCATAC
Complete P7 adapter, A1 index	CAAGCAGAAGACGGCATACGAGATAACGTGATGTGACTGGAGTTCAGACGTGTGCTCTTCCGATCT
Partial P5 adpater, IgM	CCCTACACGACGCTCTTCCGATCTNNNNGGGAATTCTCACAGGAGACG
Partial P5 adpater, IgG	CCCTACACGACGCTCTTCCGATCTNNNNAAGACCGATGGGCCCTTG
Partial P5 adpater, IgA	CCCTACACGACGCTCTTCCGATCTNNNNGAAGACCTTGGGGCTGGT
Partial P5 adpater, IgD	CCCTACACGACGCTCTTCCGATCTNNNNCCCTGATATGATGGGGAACA
Partial P5 adpater, IgE	CCCTACACGACGCTCTTCCGATCTNNNNTTGCAGCAGCGGGTCAAGGG
Complete P5 adapter	AATGATACGGCGACCACCGAGATCTACACTCTTTCCCTACACGACGCTCTTCCGATCT

## Sheet: Table_S4
Table 4: Mutation Frequency correction factors
Sequencing Run	IgG	IgA	IgM	IgD
5	0.00283907	0.0009942	0.000888725	0.0053555
6	-0.0116686	-0.00455805	-0.00791048	-0.0149047
7	0.000199375	-0.00432815	-0.000888725	-0.00727335
8	-0.000567275	0.00048935	-0.0105445	-0.0053555
9	-0.000199375	-0.00048935	0.00424962	0.0173445
10	0.00657727	0.0084496	0.0175941	0.0163179
i = Sequencing run
j = Isotype
k = 1,2…M , where M = total number of molecules in sample
(Corrected Mutation Frequency_i,j,k) = ( Measured Mutation Frequency_i,j,k) - ( Correction_factor_i,j )
